# Supplementary material for: Trends of Medical Service Utilization for Tinnitus: Analysis Using 2010–2018 Health Insurance Review and Assessment Service National Patient Sample Data
Source: Healthcare (Basel). 2022 Aug 16;10(8):1547. doi: 10.3390/healthcare10081547 (PMC9408172; doi:10.3390/healthcare10081547)
Supplement: Supplementary file 1 [file healthcare-10-01547-s001.zip]

Archive with 1 entries (1 files):
- healthcare-1838510-supplementary.pdf
